# Supplementary material for: Olmesartan alleviates SARS-CoV-2 envelope protein induced renal fibrosis by regulating HMGB1 release and autophagic degradation of TGF-β1
Source: Front Pharmacol. 2023 May 15;14:1187818. doi: 10.3389/fphar.2023.1187818 (PMC10225711; doi:10.3389/fphar.2023.1187818)
Supplement: Supplementary file 2 [file DataSheet3.xlsx]

## Sheet: Figure 2
Fig. 2C	Urinary protein/Creatinine	Day	Mock						E protein						Prophylaxis						Treatment
		0	2.27973	2.47765	2.44589	3.06005	1.86932	2.56411	1.65749	1.83355	2.05374	2.80604	2.61732	2.09675	2.90505	2.71134	2.9153	3.13767	1.83689	2.54555	2.01251	1.86977	1.88436	1.98043	2.75683	2.59833
		3	1.81947	1.82105	2.2221	2.23079	3.45044	2.44715	2.22259	2.91864	2.19772	1.72096	2.04232	2.2369	2.94146	2.50709	1.648	3.03343	1.81996	2.16454	2.82414	1.97516	2.16376	2.25217	2.47857	1.83421
		5	1.66224	2.14715	2.31806	1.72346	2.28223	3.11056	17.1448	18.5851	17.791	19.5539	14.3123	18.9533	18.4735	16.1649	18.7104	19.1577	14.3342	16.478	14.9498	16.3642	15.3166	15.4215	16.6035	16.6794
		8	2.03742	1.68022	1.91029	2.10354	2.21305	3.46711	20.8949	24.1691	15.0033	17.8559	22.8004	18.3102	18.4446	20.1087	21.4668	17.0338	21.0717	18.4998	22.2813	20.8954	19.5681	20.5232	17.3641	21.1929
		15	1.76896	2.25503	2.0106	1.67748	1.58121	3.03235	11.8786	16.0005	16.236	16.155	14.3437	14.0998	10.88	6.65201	8.6367	9.04618	10.0811	9.40907	9.728	7.42296	8.13171	9.44397	9.66362	9.70505
		22	1.74627	2.07885	1.30029	2.02829	2.10692	3.11789	11.3533	11.3487	12.9859	16.1172	15.1609	13.6039	11.1817	6.16504	4.38096	6.5368	5.70689	6.05345	4.39458	5.9944	5.64426	6.54545	6.66218	3.55075
		29	1.88604	1.68612	2.19767	1.62106	2.60913	3.44692	13.4654	11.8136	12.5567	10.6796	13.1643	15.7234	2.07434	4.53081	4.33978	1.97772	2.64691	3.62947	4.03286	5.15063	2.1145	1.53233	2.3462	4.4175
Fig. 2D	Blood urea nitrogen (BUN) (mmol•L-1)	Mock	E protein	Prophylaxis	Treatment
		3.23308	10.0752	3.65038	3.76767
		4.24812	10.3008	3.53383	3.77444
		4.3609	8.97369	4.22556	4.39399
		4.3985	13.8383	4.29699	4.43835
		4.62406	12.7105	5.5797	4.91654
		3.1579	11.218	4.36391	4.44586
Fig. 2E	Serum creatinine (SCr) (μmol•L-1)	Mock	E protein	Prophylaxis	Treatment
		17.3218	101.575	26.193	25.95
		17.649	88.5627	18.5557	20.6216
		18.4903	93.4984	25.0993	26.1837
		18.2472	76.6814	24.903	19.7149
		19.5373	74.952	22.1734	24.3421
		17.0787	89.8527	18.0883	29.39

## Sheet: Figure 3
Fig. 3B		Mock						E protein						Prophylaxis						Treatment
	FN	0.92614	0.826358	1.37943	0.957983	0.810082	1.10001	2.14103	2.77988	2.85093	2.04785	2.72428	3.04574	1.25691	1.13411	0.747054	1.23177	1.11142	0.732113	1.03649	0.70125	0.949871	1.01576	0.687225	0.930873
	Vimentin	0.797598	0.993935	1.23877	0.781646	0.974057	1.21399	2.51581	2.58102	2.93042	2.47029	2.52941	2.87191	1.25667	0.821966	1.32411	1.23153	0.805526	1.29763	0.777762	0.894497	0.975256	0.762206	0.876607	0.955751
	α-SMA	1.14344	0.878557	1.0083	1.12057	0.860986	0.988136	1.58959	2.46309	2.04233	1.89122	2.4138	2.00481	2.21809	1.32085	1.20638	0.963284	1.27443	1.08222	1.39424	1.33778	1.35273	1.36636	1.31103	1.32568
Fig. 3C		Mock						E protein						Prophylaxis						Treatment
	FN	1.04607	1.71941	0.753455	1.28832	0.63256	0.905477	4.74412	9.31359	10.2453	26.724	29.1975	15.0599	1.02464	2.53957	3.06874	1.82443	1.8151	1.81129	2.38355	1.01419	0.684906	2.04854	3.06448	1.28864
	Vimentin	0.975386	1.07461	1.30303	0.909081	0.838523	0.960509	3.91167	4.78074	6.20892	5.8097	6.01935	5.32231	1.25973	1.44777	1.55778	1.79296	3.5053	1.43349	1.60773	1.97839	1.46199	2.12574	4.52592	1.57792
	α-SMA	0.770225	0.997205	1.41516	0.948937	0.91902	1.05495	5.51134	2.33796	4.26895	5.10211	5.06081	6.40022	0.784042	1.91892	0.847319	1.3122	1.31116	1.35167	1.12859	0.797745	1.25107	1.20976	1.25091	2.00579
	Collagen Ⅰ	0.898326	1.12698	1.44116	0.969758	0.83784	0.843554	3.31267	7.2426	6.12028	6.30101	6.00397	3.36922	0.870968	1.7829	1.38166	0.774135	1.60796	1.16533	1.877	1.063	1.29115	1.2709	1.01376	1.29234
Fig. 3F		E protein
		0 μg/mL					0.5 μg/mL					1 μg/mL					2 μg/mL
	FN	1.11393	0.916388	1.07293	0.901804	0.994941	1.10926	1.01856	1.07471	1.23563	1.08708	2.6452	2.27606	2.30861	2.55833	2.89948	3.1869	2.70102	2.93736	3.1539	2.96437
	Vimentin	1.00988	1.02149	0.98968	1.00906	0.969886	1.16401	1.0472	1.19683	1.35038	1.14073	1.21861	1.62095	1.42615	1.58478	1.53132	2.5301	1.87206	2.51755	3.19371	2.78821
	α-SMA	1.00574	1.03168	0.985622	1.01105	0.965909	1.93127	2.0344	1.79204	1.7478	1.89264	2.25765	2.63961	2.79492	2.57343	2.53008	4.14131	3.41221	4.65903	4.61613	3.98894
Fig. 3H		Ctrl					E protein					5 μM					10 μM					20 μM					50 μM
	FN	1.04081	0.996943	0.999592	1.00265	0.960008	4.84253	5.39106	5.71196	5.57467	5.44012	3.53284	4.15581	3.48062	3.33512	4.12092	2.3005	2.7475	2.45733	2.7247	2.39291	1.45954	1.48621	1.76667	1.34933	1.43957	1.11525	1.20756	1.03986	1.23014	1.18951
	Vimentin	1.06444	1.01328	1.00539	0.968215	0.94868	2.11571	2.28672	2.45858	2.09795	2.59144	1.78544	1.76311	1.89906	1.74619	1.73607	1.41863	1.41006	1.46712	1.39026	1.58665	1.07969	1.22019	1.14913	1.124	1.05809	1.20336	0.97393	0.908555	1.02616	1.03693
	α-SMA	1.00812	1.05077	0.968201	1.04305	0.929861	4.30524	3.90511	4.13476	4.02066	3.97102	3.50109	2.9809	3.11703	2.87167	2.7229	1.97024	2.48136	2.3531	1.93083	2.09258	1.50671	1.54766	1.57819	1.70529	1.47658	1.46182	1.28051	1.54034	1.31947	1.44704

## Sheet: Figure 4
Fig. 4A	HMGB1(pg•mL-1)	Mock	2-E	Prophylaxis	Treatment
		310.603	727.31	243.328	205.066
		151.206	606.012	335.299	225.972
		147.637	739.035	158.584	215.867
		231.907	506.672	198.62	260.837
		263.771	580.605	233.145	327.309
		189.012	505.57	271.003	241.503
Fig. 4B	HMGB1(pg•mL-1)	E protein (μg•mL-1)
		0	0.5	1	2
		330.927	839.72	1459.58	1754.37
		269.369	649.541	974.312	835.895
		460.528	610.804	1216.21	1610.88
		296.979	561.516	842.274	1381.97
		493.153	811.54	1117.31	1059.38
Fig. 4C	HMGB1(pg•mL-1)	Ctrl	2-E	5 μM	20 μM	50 μM
		317.822	1684.89	1488.89	715.78	806.467
		258.702	1102.79	900.794	935.729	623.819
		442.291	1547.09	1351.09	972.044	586.616
		285.218	1627.25	1229.25	808.92	539.28
		473.624	1317.43	1115.43	681.064	779.403
Fig. 4D	IL-6 (pg•mL-1)	Mock	2-E	Prophylaxis	Treatment
		50.5174	49.6525	50.2291	58.0132
		48.7876	49.9408	33.5077	50.5174
		27.1651	86.8432	43.0216	62.0494
		47.9227	44.4631	49.0759	39.8503
		54.2653	51.3823	60.6079	50.8057
		57.1483	75.0229	57.4366	47.0578
Fig. 4E	IL-1β (pg•mL-1)	Mock	2-E	Prophylaxis	Treatment
		185.398	296.19	153.802	160.778
		150.109	198.939	198.119	112.768
		81.9924	216.174	113.999	130.002
		96.3543	182.526	129.592	108.254
		92.2509	219.046	121.385	163.65
		198.529	207.146	99.637	188.681
Fig. 4F	TNF-α (pg•mL-1)	Mock	2-E	Prophylaxis	Treatment
		8.87478	23.4121	12.7316	11.2482
		2.64448	104.406	8.2814	26.9723
		25.1922	41.2129	19.5552	16.5884
		9.17145	59.9037	35.2793	24.8955
		12.1382	28.4556	29.049	7.68805
		2.94118	82.7481	31.1258	34.3892
Fig. 4H		Ctrl (Sup)			E protein (Sup)			E protein (Sup)+ 0.1mM GA			E protein (Sup) + 1mM GA
	IL-1β	1.10031	0.878563	1.03446	5.55048	5.11063	6.00653	4.14733	3.57851	3.87295	2.23764	1.67908	1.50623
	IL-6	1.61599	0.816059	0.758299	9.11365	7.18047	5.27534	4.44255	7.41562	4.48452	3.51112	3.07821	3.52434
	TNF-α	0.976712	1.0442	0.980502	3.57296	3.48029	3.70176	2.79035	2.06944	2.74278	1.51608	1.25426	1.68141
	IFN-γ	1.06064	1.12022	0.841639	7.24893	5.29968	5.85486	3.24814	2.71083	4.91205	0.859256	1.05896	0.735131
	Nlrp3	1.09115	1.09914	0.833803	3.21717	3.23693	2.64586	2.49902	2.03447	1.5219	1.60793	1.12711	1.84351
	CXCL2	0.898377	1.04811	1.06202	6.25278	4.70337	5.39083	4.69576	4.47595	4.7477	2.12823	2.07654	1.65568

## Sheet: Figure 5
Fig. 5B		Mock						E protein						Prophylaxis						Treatment
	HMGB1-Cyto	1.11056	0.975371	1.17955	0.932273	0.911368	0.890881	3.28486	3.24325	2.6543	3.5625	3.15478	3.06114	7.73479	7.72325	9.87012	7.42849	8.83409	8.67854	8.57761	9.65237	8.81557	7.48821	9.5358	7.16335
	HMGB1-Nuc	1.03693	1.09754	1.07721	0.975947	0.875078	0.937299	0.675733	0.755854	0.740774	0.900182	0.818697	0.882178	0.628069	0.782962	0.783185	0.940906	0.625429	0.603196	0.609866	0.765897	0.939946	0.724545	0.682272	0.754857
Fig. 5E	E protein + Olm
	0 μM	5 μM	20 μM	50 μM
	0.949631	1.1091	2.50216	3.40753
	0.930638	1.27691	2.05211	3.61938
	1.0237	1.23461	2.19733	4.05132
	1.07489	1.42134	2.83219	3.98889
	1.02114	1.53027	2.19058	3.23944

## Sheet: Figure 6
Fig. 6B		Mock						E protein						Prophylaxis						Treatment
	TGF-β1	0.981649	0.886338	1.1458	0.896603	0.977633	1.11198	1.52861	1.84	2.29421	1.71608	1.91222	2.03028	1.24575	1.41767	0.997119	1.11181	1.2803	1.02079	0.981101	0.867416	0.942951	1.0705	1.17713	1.25116
	P62	1.13603	0.959147	0.899152	1.08483	0.92572	0.995121	1.31593	1.37766	1.49064	1.3181	1.36435	1.26141	0.214864	0.26178	0.223063	0.224811	0.270789	0.289822	0.238566	0.250771	0.238003	0.262283	0.274244	0.304463
	LC3	0.869397	1.06239	1.14325	0.807716	1.019	1.09824	1.31409	1.54696	1.32344	1.15493	1.361	1.18329	2.89003	2.78657	2.4823	3.05369	2.75299	3.09705	2.39554	2.00785	1.84136	3.01203	2.85356	2.46893
Fig. 6E		Ctrl					E protein					E protein + Olm					E protein + BafA1
	FN	1.04081	0.932552	0.999592	1.06704	0.960008	2.67295	2.79437	2.5671	2.42832	2.46545	0.65377	0.728134	0.627881	0.606579	0.603017	2.95051	3.06638	2.83367	2.68956	2.72146
	Vimentin	1.04822	0.992357	1.00671	0.985876	0.966842	1.2026	1.31813	1.15497	0.992289	1.10924	0.82391	0.9191	0.791283	0.705665	0.759948	1.40226	1.5138	1.34673	1.25	1.2934
	α-SMA	1.04921	1.03832	1.00766	0.93705	0.967759	2.30202	2.45782	2.21086	2.26756	2.12331	0.725124	0.781264	0.696409	0.632022	0.668831	2.49214	2.64414	2.39345	2.14375	2.29867
	TGF-β1	1.01463	1.05721	0.974455	1.01783	0.935866	3.00497	2.45449	2.21994	2.58419	2.69848	1.32081	1.42013	1.2685	1.18027	1.21827	3.22178	3.10076	2.98217	2.86594	3.38073
	P62	1.02589	1.07631	0.985269	0.966273	0.946252	1.13405	1.30071	1.21227	1.19512	1.24925	0.281005	0.289572	0.269877	0.250292	0.25919	1.45184	1.56468	1.39435	1.22459	1.33913
	LC3	1.03951	1.04988	0.998346	0.953449	0.958811	0.96832	1.01128	0.929974	0.905142	0.893147	2.39127	2.49303	2.29658	2.18832	2.20563	3.02423	3.0884	2.90447	2.72173	2.78945

## Sheet: Figure 7
Fig. 7B-C		Ctrl										E protein										E protein + Olm
		NC					si					NC					si					NC					si
	FN	1.04315	0.95632	1.03058	1.01039	0.959563	0.968357	0.976926	0.99677	1.03028	0.952767	1.95107	2.05978	2.22018	2.18286	2.18657	1.81441	2.15535	1.59006	1.89821	1.83688	1.07666	1.0069	1.01202	1.08555	1.0966	1.50216	1.57447	1.65172	1.56433	1.57229
	Vimentin	0.910093	0.978126	1.08089	1.04613	0.984759	1.17657	0.909942	0.975992	1.2081	0.963191	3.1281	3.47315	3.40077	2.78033	2.79243	2.64416	2.40179	2.46777	2.53467	2.45149	1.32414	1.45413	1.21892	0.98461	1.19685	1.91389	2.03704	1.82002	2.18889	2.39077
	α-SMA	0.901264	0.924739	1.2539	0.983511	0.936587	1.2349	1.01474	0.88127	1.0852	1.15426	3.25888	3.21645	2.77017	3.32554	3.13195	2.96027	2.73921	2.74489	2.70474	3.03657	1.13565	1.05973	1.04174	1.21431	1.2648	2.55712	2.12952	3.03006	2.86575	2.39956
	TGF-β1	0.909015	0.836442	1.20049	1.12369	0.930365	1.22499	0.996411	1.07189	0.873018	0.904515	3.41359	3.21165	3.00588	2.86391	2.87805	3.37527	2.7593	3.32866	3.14099	3.17965	1.84929	1.11041	1.12989	1.40961	1.45164	2.99431	3.26935	3.283	3.23077	3.26108
	p-Beclin-1	1.01139	1.01079	0.889729	1.06373	1.02436	0.847794	0.976365	1.01874	0.971335	1.01053	0.684822	0.854007	1.00387	0.998454	1.00622	1.04527	0.951909	0.797937	0.840853	0.983797	2.87921	2.89591	2.74502	2.5947	2.92716	0.638908	0.914213	0.962643	1.01163	0.944839
	P62	1.00636	0.972685	0.995636	1.05058	0.974731	1.04932	1.12373	1.03293	0.966511	1.03941	1.07203	1.09733	1.08803	1.11616	1.08274	1.13289	1.01493	1.08367	1.00898	1.06627	0.386171	0.386215	0.450862	0.514532	0.367417	0.915742	1.04518	0.970317	0.969026	1.02405
	LC3	1.00217	0.966405	1.02225	1.01471	0.994462	0.882724	1.00084	0.945366	0.962481	1.00495	0.87503	1.08401	0.820532	0.892804	1.00819	0.854365	0.943232	0.987996	0.980755	1.0399	1.50244	1.39592	1.52152	1.43583	1.49537	0.804268	0.984472	1.03369	0.948141	1.00805

## Sheet: Figure S1
Fig. S1 B-D												E protein +
		Ctrl					E protein					Los					Olm					Lis					Cap
	FN	1.04081	0.996673	0.999592	1.00292	0.960008	3.97586	3.73127	3.94394	3.13283	3.72312	2.32533	2.18554	2.23324	1.95538	1.91161	0.924435	1.13914	0.887827	0.986667	1.08586	4.49365	3.7042	3.61612	3.29662	3.21203	3.7167	2.97716	3.57522	4.4085	3.37823
	Vimentin	1.02741	1.03905	0.986722	0.999175	0.947648	3.05918	3.09456	2.93804	2.87928	2.82169	2.22831	2.02281	2.30101	2.09727	2.08751	1.84604	1.48725	1.67638	1.73748	1.67054	3.37319	3.6276	2.91774	3.01389	3.11133	3.08516	2.99127	2.64112	2.90373	2.74909
	α-SMA	0.970473	0.98527	0.945217	1.10222	0.996818	3.08197	3.02033	2.95993	2.80227	2.71144	1.48439	1.52034	1.42561	1.56119	1.36915	1.00285	1.19201	1.1813	0.875427	1.16051	2.97995	2.78907	2.86194	2.8047	2.74861	2.50299	2.78112	3.06025	2.3558	2.43996

## Sheet: Figure S5
Fig. S2 B		Mock						E protein						Prophylaxis						Treatment
	TGF-β1	0.959083	1.00641	1.09481	0.92848	0.940593	1.07063	1.66333	1.6579	1.47945	1.74428	1.659	1.67829	1.2655	1.30208	1.08975	1.16023	1.10471	1.05653	1.00358	0.939091	1.01148	1.09773	1.14874	1.10547
	p-Smad2	1.21983	0.897158	1.03414	0.967601	0.896302	0.984976	3.51517	4.31488	3.80113	4.01444	4.22858	3.83902	1.23806	1.32375	0.847553	1.15634	1.18337	0.944516	0.902864	0.741924	0.951989	0.998721	0.954913	0.927253
	p-Smad3	1.16389	0.826752	1.02744	1.09224	0.906967	0.982704	2.68452	2.60732	2.30743	2.72757	2.74867	2.40641	1.06859	1.04396	0.661819	0.998844	0.974701	0.842082	0.682558	0.530954	0.683624	0.649557	0.713835	0.766702
Fig. S2 D		Ctrl					E protein					E protein + Olm					TGF-β1
	FN	0.989641	1.03976	1.00082	1.00858	0.961189	2.25873	2.16726	2.16928	2.31108	2.08338	1.02082	1.11074	1.17555	1.06778	1.14367	2.53019	2.46107	2.42999	2.36287	2.33376
	Vimentin	1.04108	1.01501	0.999855	0.983798	0.96026	1.64393	1.63732	1.57883	1.54719	1.51631	1.08049	1.12456	1.05888	1.02982	1.01695	1.98299	1.91706	1.90447	1.90579	1.82905
	α-SMA	0.796769	1.07742	1.06121	1.04542	1.01918	2.50421	2.45413	2.40504	2.37055	2.3098	0.879332	0.894052	0.839644	0.858217	0.822554	1.55989	1.5695	1.49812	1.44095	1.43879
	TGF-β1	1.0255	1.01975	0.99785	1.0044	0.952503	1.99224	1.98185	1.91334	1.87512	1.83758	1.1191	1.1182	1.08874	1.0655	1.05146	1.93649	1.89334	1.8598	1.85207	1.78616
	p-Smad2	1.01413	1.01213	0.973972	1.06436	0.935403	2.76903	2.71383	2.65937	2.64275	2.55406	0.978431	0.940581	0.958862	0.976248	0.920891	3.13968	3.08054	3.01535	3.02817	2.89594
	p-Smad3	1.04263	1.01037	1.00134	0.983974	0.961687	2.68204	2.6284	2.57583	2.52545	2.47382	1.01315	0.916871	0.992892	0.965432	0.953573	3.37632	3.23277	3.24261	3.25378	3.11421

## Sheet: Figure S6
Fig. S5 B		Ctrl					E protein					E protein + Olm
	HMGB1-Cyto	0.881932	0.933678	0.847008	1.17699	1.16039	2.188	2.51587	2.14424	2.50025	2.10135	3.06099	4.14087	4.20455	3.40584	4.18984
	HMGB1-Nuc	0.992012	1.04492	0.952729	1.09534	0.915001	0.710265	0.878767	0.697677	0.942023	0.766172	0.635226	0.600501	0.827088	0.588653	0.729714

## Sheet: Figure S7
Fig. S6 B		Ctrl					E protein					E protein + MG132					E protein + BafA1
	TGF-β1	1.04795	1.00983	1.00645	0.969163	0.966599	2.69151	2.95346	2.53055	2.45248	2.71922	1.24888	1.32688	1.19943	1.14111	1.15193	3.65018	3.53598	3.42407	3.3144	3.20692
	P62	1.04081	1.00799	0.999592	0.991601	0.960008	1.49319	1.58334	1.43406	1.34537	1.37727	0.570504	0.595098	0.547912	0.524953	0.526215	2.03898	2.23823	1.95824	1.79906	1.88069
	LC3	1.05314	0.978223	1.01143	0.985821	0.971382	1.11704	1.16202	1.07281	1.18598	1.03032	2.57037	2.78823	2.46858	2.32496	2.37082	2.83729	3.04981	2.72494	2.5358	2.61703

[truncated: 1 more sheets: Figure S8]
